# Supplementary material for: Transcriptional responses of Trichodesmium to natural inverse gradients of Fe and P availability
Source: ISME J. 2021 Nov 24;16(4):1055–64. doi: 10.1038/s41396-021-01151-1 (PMC8941076; doi:10.1038/s41396-021-01151-1)
Supplement: Supplementary file 2 — Supplementary Table 4 [file 41396_2021_1151_MOESM2_ESM.xlsx]

## Sheet: Sheet1
biomarker	cluster	Description	IMS101_homologues	xref_eggNOG	xref_KEGG	SEED: L1	L2	L3	L4	Uniref90
FBA-I	OG_2213	Fructose-bisphosphate aldolase class I (EC 4.1.2.13)	Tery_1687	COG3588	K01623	Carbohydrates	CO2 fixation	Calvin-Benson_cycle	Fructose-bisphosphate aldolase class I (EC 4.1.2.13)	UniRef90_Q114W6_Fructose-bisphosphate_aldolase_class_I
isiA	OG_92	Photosystem antenna protein-like	Tery_2484;Tery_2485;Tery_2483;Tery_1667	ENOG502Z92X;ENOG502Z926;ENOG502Z7UF	K02705	Photosynthesis	Electron transport and photophosphorylation	Photosystem_II	Chlorophyll a(b) binding protein, photosystem II CP43 protein (PsbC) homolog	UniRef90_Q111Y1_Photosystem_antenna_protein-like
heme oxygenase	OG_2074	Heme oxygenase (biliverdin-producing) (EC 1.14.14.18)	Tery_0335	COG5398	K21480	Cofactors, Vitamins, Prosthetic Groups, Pigments	Tetrapyrroles	Bilin_Biosynthesis	Heme oxygenase (EC 1.14.99.3)	UniRef90_Q119L5_Heme_oxygenase_(biliverdin-producing)
idiA	OG_2680	Extracellular solute-binding protein, family 1	Tery_3377	COG1840	K02012	Iron acquisition and metabolism	NA	Iron_acquisition_in_Streptococcus	Ferric iron ABC transporter, iron-binding protein	UniRef90_Q10Z45_Extracellular_solute-binding_protein,_family_1
ferritin	OG_1067	Ferritin and Dps (Nutrient-stress induced DNA binding protein)	Tery_4282	COG0783	K04047	Stress Response	Oxidative stress	Oxidative_stress	Non-specific DNA-binding protein Dps	UniRef90_A0A6P0RH48_DNA_starvation/stationary_phase_protection_protein
fur1/2	OG_511	Ferric uptake regulator, Fur family	Tery_3404;Tery_1958	COG0735	K03711	Stress Response	Oxidative stress	Oxidative_stress	Ferric uptake regulation protein FUR	UniRef90_A0A261KQ17_Fur_family_transcriptional_regulator
isiB	OG_442	Flavodoxin	Tery_2559;Tery_1666	COG0716	K03839	Cofactors, Vitamins, Prosthetic Groups, Pigments	Riboflavin, FMN, FAD	Flavodoxin	Flavodoxin 1	UniRef90_Q111R5_Flavodoxin
pstS/sphX	OG_440	Phosphate-binding protein	Tery_3534;Tery_3537	COG0226	K02040	Phosphorus Metabolism	NA	Phosphate_metabolism	Phosphate ABC transporter, periplasmic phosphate-binding protein PstS (TC 3.A.1.7.1)	UniRef90_Q10YQ0_Phosphate-binding_protein
pstAC	OG_182	Phosphate transport system permease protein;Phosphate transport system permease protein PstA	Tery_3538;Tery_3539	COG0573;COG0581	K02037;K02038	Phosphorus Metabolism	NA	Phosphate_metabolism	Phosphate transport system permease protein PstC (TC 3.A.1.7.1)	UniRef90_A0A6P0R4Y8_Phosphate_transport_system_permease_protein
phoX	OG_574	Uncharacterized protein	Tery_3845;Tery_4464	COG3211	K07093	NA	NA	NA	NA	UniRef90_Q10XY7_Uncharacterized_protein
phnI	OG_2443	Phosphonate metabolism	Tery_4999	COG3626	K06164	Phosphorus Metabolism	NA	Alkylphosphonate_utilization	PhnI protein	UniRef90_A0A6B3N990_Carbon-phosphorus_lyase_complex_subunit_PhnI
surE	OG_592	5'-nucleotidase (EC 3.1.3.5)	Tery_1774;Tery_2384	COG0496	K03787	Nucleosides and Nucleotides	Detoxification	Housecleaning_nucleoside_triphosphate_pyrophosphatases	5-nucleotidase SurE (EC 3.1.3.5)	UniRef90_Q114P0_5'-nucleotidase
phnD	OG_500	Phosphonate ABC transporter, periplasmic phosphonate-binding protein	Tery_4993	COG3221	K02044	Membrane Transport	ABC transporters	ABC_transporter_alkylphosphonate_(TC_3.A.1.9.1)	Phosphonate ABC transporter phosphate-binding periplasmic component (TC 3.A.1.9.1)	UniRef90_Q10V17_Phosphonate_ABC_transporter,_periplasmic_phosphonate-binding_protein
ptxB	OG_500	Phosphonate ABC transporter, periplasmic phosphonate-binding protein	Tery_0366	COG3221	K02044	Membrane Transport	ABC transporters	ABC_transporter_alkylphosphonate_(TC_3.A.1.9.1)	Phosphonate ABC transporter phosphate-binding periplasmic component (TC 3.A.1.9.1)	UniRef90_Q10V17_Phosphonate_ABC_transporter,_periplasmic_phosphonate-binding_protein
phnE	OG_192	Phosphonate ABC transporter, inner membrane subunit	Tery_4995;Tery_4996	COG3639	K02042	Membrane Transport	ABC transporters	ABC_transporter_alkylphosphonate_(TC_3.A.1.9.1)	Phosphonate ABC transporter permease protein phnE (TC 3.A.1.9.1)	UniRef90_Q10V14_Phosphonate_ABC_transporter,_inner_membrane_subunit
ptxC	OG_192	Phosphonate ABC transporter, inner membrane subunit	Tery_0367	COG3639	K02042	Membrane Transport	ABC transporters	ABC_transporter_alkylphosphonate_(TC_3.A.1.9.1)	Phosphonate ABC transporter permease protein phnE (TC 3.A.1.9.1)	UniRef90_Q10V14_Phosphonate_ABC_transporter,_inner_membrane_subunit
* in red genes that belong to a common OG cluster but counts were separated individually for correlation analysis
