# Supplementary material for: Transcriptional responses of Trichodesmium to natural inverse gradients of Fe and P availability
Source: ISME J. 2021 Nov 24;16(4):1055–64. doi: 10.1038/s41396-021-01151-1 (PMC8941076; doi:10.1038/s41396-021-01151-1)
Supplement: Supplementary file 3 — Supplementary Table 5 [file 41396_2021_1151_MOESM3_ESM.xlsx]

## Sheet: Sheet1
gene	cluster	Description	IMS101_homologues	xref_eggNOG	xref_KEGG	SEED: L1	L2	L3	L4	Pattern	Uniref90
nifH	OG_393	Nitrogenase iron protein (EC 1.18.6.1) (Nitrogenase Fe protein) (Nitrogenase component II) (Nitrogenase reductase);Light-independent protochlorophyllide reductase iron-sulfur ATP-binding protein (DPOR subunit L) (LI-POR subunit L) (EC 1.3.7.7)	Tery_4136;Tery_1532	COG1348	K02588;K04037	Nitrogen Metabolism	NA	Nitrogen_fixation	Nitrogenase (molybdenum-iron) reductase and maturation protein NifH	2	UniRef90_Q115L1_Light-independent_protochlorophyllide_reductase_iron-sulfur_ATP-binding_protein
nifD	OG_392	Nitrogenase protein alpha chain (EC 1.18.6.1);Light-independent protochlorophyllide reductase subunit B (DPOR subunit B) (LI-POR subunit B) (EC 1.3.7.7)	Tery_4137;Tery_3812	COG2710	K02586;K04039	Nitrogen Metabolism	NA	Nitrogen_fixation	Nitrogenase (molybdenum-iron) alpha chain (EC 1.18.6.1)	2	UniRef90_Q10Y17_Light-independent_protochlorophyllide_reductase_subunit_B
nifK	OG_1035	Nitrogenase molybdenum-iron protein beta chain (EC 1.18.6.1) (Dinitrogenase)	Tery_4138	COG2710	K02591	Nitrogen Metabolism	NA	Nitrogen_fixation	Nitrogenase (molybdenum-iron) beta chain (EC 1.18.6.1)	2	UniRef90_O84930_Nitrogenase_molybdenum-iron_protein_beta_chain
nifB	OG_1037	FeMo cofactor biosynthesis protein NifB (Nitrogenase cofactor maturase NifB) (Radical SAM assemblase NifB)	Tery_4133	COG0535;COG1433	K02585	Nitrogen Metabolism	NA	Nitrogen_fixation	Nitrogenase FeMo-cofactor synthesis FeS core scaffold and assembly protein NifB	2	UniRef90_Q10X83_FeMo_cofactor_biosynthesis_protein_NifB
nifU	OG_1036	Nitrogen fixation protein NifU	Tery_4135	COG0694;COG0822;COG1251	K13819	Nitrogen Metabolism	NA	Nitrogen_fixation	Iron-sulfur cluster assembly scaffold protein NifU	2	UniRef90_Q9KJL8_Nitrogen_fixation_protein_NifU
nifT	OG_1040	NifT/FixU	Tery_4128	COG5554	K02593	Nitrogen Metabolism	NA	Nitrogen_fixation	NifT protein	2	UniRef90_Q10X88_NifT/FixU
nifZ	OG_1039	NifZ	Tery_4129	COG5554	K02597	Nitrogen Metabolism	NA	Nitrogen_fixation	NifZ protein	2	UniRef90_Q10X87_NifZ
nifS	OG_237	Cysteine desulfurase (EC 2.8.1.7) (Nitrogenase metalloclusters biosynthesis protein NifS);Cysteine desulfurase IscS (EC 2.8.1.7);Aminotransferase, class V	Tery_4134;Tery_4044;Tery_1872	COG1104	K04487	Clustering-based subsystems	Lysine, threonine, methionine, and cysteine	CBSS-84588.1.peg.1247	Cysteine desulfurase (EC 2.8.1.7)	2	UniRef90_Q10X82_Cysteine_desulfurase
narB	OG_3743	Assimilatory nitrate reductase (Ferredoxin) (EC 1.7.7.2)	Tery_1070	COG0243	K00367	Nitrogen Metabolism	NA	Nitrate_and_nitrite_ammonification	Assimilatory nitrate reductase large subunit (EC:1.7.99.4)	3	UniRef90_A0A261KWT8_Nitrate_reductase
nirA	OG_3746	Assimilatory nitrite reductase (Ferredoxin) (EC 1.7.7.1)	Tery_1068	COG0155	K00366	Nitrogen Metabolism	NA	Nitrate_and_nitrite_ammonification	Ferredoxin--nitrite reductase (EC 1.7.7.1)	4	UniRef90_Q116Y7_Assimilatory_nitrite_reductase_(Ferredoxin)
nrtP	OG_3744	Nitrate/nitrite transporter	Tery_1069	COG2223	K02575	Nitrogen Metabolism	NA	Nitrate_and_nitrite_ammonification	Nitrate/nitrite transporter	3	UniRef90_Q116Y6_Nitrate/nitrite_transporter
psaAB	OG_515	Photosystem I P700 chlorophyll a apoprotein A1 (EC 1.97.1.12) (PsaA);Photosystem I P700 chlorophyll a apoprotein A2 (EC 1.97.1.12) (PsaB)	Tery_4669;Tery_4668	COG2885	K02689;K02690	Photosynthesis	Electron transport and photophosphorylation	Photosystem_I	photosystem I P700 chlorophyll a apoprotein subunit Ia (PsaA)	3	UniRef90_Q10VT7_Photosystem_I_P700_chlorophyll_a_apoprotein_A1
psaC	OG_2121	Photosystem I iron-sulfur center (EC 1.97.1.12) (9 kDa polypeptide) (PSI-C) (Photosystem I subunit VII) (PsaC)	Tery_0454	COG1143	K02691	Photosynthesis	Electron transport and photophosphorylation	Photosystem_I	photosystem I iron-sulfur center subunit VII (PsaC)	4	UniRef90_P31087_Photosystem_I_iron-sulfur_center
psaD	OG_3815	Photosystem I reaction center subunit II	Tery_3791	ENOG502ZBN6	K02692	Photosynthesis	Electron transport and photophosphorylation	Photosystem_I	photosystem I subunit II (PsaD)	4	UniRef90_A0A6P0RI60_Photosystem_I_reaction_center_subunit_II
psaK	OG_583	Photosystem I reaction center subunit PsaK (Photosystem I subunit X)	Tery_4846	ENOG5032YIH	K02698	Photosynthesis	Electron transport and photophosphorylation	Photosystem_I	photosystem I subunit X (PsaK, PsaK1)	4	UniRef90_Q10VD9_Photosystem_I_reaction_center_subunit_PsaK
psaE	OG_4051	Photosystem I reaction center subunit IV	Tery_1014	ENOG503313D	K02693	Photosynthesis	Electron transport and photophosphorylation	Photosystem_I	photosystem I subunit IV (PsaE)	4	UniRef90_A0A1Q8ZGG5_Photosystem_I_reaction_center_subunit_IV
psbA	OG_338	Photosystem II protein D1 2 (PSII D1 protein 2) (EC 1.10.3.9) (Photosystem II Q(B) protein 2);Photosystem II protein D1 1 (PSII D1 protein 1) (EC 1.10.3.9) (Photosystem II Q(B) protein 1)	Tery_4763;Tery_0182; Tery_0183	ENOG502Z87P	K02703	Photosynthesis	Electron transport and photophosphorylation	Photosystem_II	photosystem II protein D1 (PsbA)	2	UniRef90_A0A1Z3HR21_Photosystem_II_protein_D1
psbY	OG_1494	Photosystem II protein Y	Tery_4485	ENOG5033BVG	K02723	Photosynthesis	Electron transport and photophosphorylation	Photosystem_II	Photosystem II protein PsbY	1	UniRef90_A0A6P0HT52_Photosystem_II_protein_Y
psbV	OG_3042	Cytochrome c-550 (Cytochrome c550) (Low-potential cytochrome c)	Tery_2686	COG2010	K02720	Photosynthesis	Electron transport and photophosphorylation	Photosystem_II	Photosystem II protein PsbV, cytochrome c550	1	UniRef90_A0A261KYJ6_Cytochrome_c-550
psbP	OG_3143	Photosystem II oxygen evolving complex protein PsbP	Tery_0164	ENOG502ZCA9	K02717	Photosynthesis	Electron transport and photophosphorylation	Photosystem_II	Photosystem II oxygen evolving complex protein PsbP	1	UniRef90_Q11A16_Photosystem_II_oxygen_evolving_complex_protein_PsbP
psbJ	OG_1547	Photosystem II reaction center protein J (PSII-J)	Tery_3507	ENOG5033ABP	K02711	Photosynthesis	Electron transport and photophosphorylation	Photosystem_II	Photosystem II protein PsbJ	1	UniRef90_Q10YS7_Photosystem_II_reaction_center_protein_J
psbE	OG_1550	Cytochrome b559 subunit alpha (PSII reaction center subunit V)	Tery_3504	ENOG5032RR6	K02707	Photosynthesis	Electron transport and photophosphorylation	Photosystem_II	Cytochrome b559 alpha chain (PsbE)	2	UniRef90_Q10YT0_Cytochrome_b559_subunit_alpha
psbD	OG_1586	Photosystem II D2 protein (PSII D2 protein) (EC 1.10.3.9) (Photosystem Q(A) protein)	Tery_1230	ENOG502Z8JK	K02706	Photosynthesis	Electron transport and photophosphorylation	Photosystem_II	photosystem II protein D2 (PsbD)	2	UniRef90_K9VIS7_Photosystem_II_D2_protein
COX-III	OG_526	Cytochrome c oxidase, subunit III	Tery_0276;Tery_1777	COG1845	K02276	Respiration	Electron accepting reactions	Terminal_cytochrome_C_oxidases	Cytochrome c oxidase polypeptide III (EC 1.9.3.1)	ns	UniRef90_Q114N8_Cytochrome_c_oxidase,_subunit_III
COX-I	OG_525	Cytochrome c oxidase subunit 1 (EC 7.1.1.9)	Tery_0277;Tery_1778	COG0843	K02274	Respiration	Electron accepting reactions	Terminal_cytochrome_C_oxidases	Cytochrome c oxidase polypeptide I (EC 1.9.3.1)		UniRef90_Q114N7_Cytochrome_c_oxidase_subunit_1
COX-II	OG_524	Cytochrome c oxidase subunit 2 (EC 7.1.1.9)	Tery_0278;Tery_1779	COG1622	K02275	Respiration	Electron accepting reactions	Terminal_cytochrome_C_oxidases	Cytochrome c oxidase polypeptide II (EC 1.9.3.1)		UniRef90_Q114N6_Cytochrome_c_oxidase_subunit_2
NiSOD	OG_3677	Putative nickel-containing superoxide dismutase (NISOD)	Tery_0891	ENOG502ZR3M	K00518	NA	NA	NA	NA	2	UniRef90_A0A6P0NZN6_Superoxide_dismutase,_Ni
isiB	OG_442	Flavodoxin	Tery_2559;Tery_1666	COG0716	K03839	Cofactors, Vitamins, Prosthetic Groups, Pigments	Riboflavin, FMN, FAD	Flavodoxin	Flavodoxin 1	2	UniRef90_Q111R5_Flavodoxin
petE	OG_1365	Plastocyanin	Tery_2563	COG3794	K02638	NA	NA	NA	NO HIERARCHY	1	UniRef90_Q111R2_Plastocyanin
FMN	OG_345	Flavin reductase-like, FMN-binding	Tery_0770;Tery_0302	COG0426;COG1853	-	Respiration	Electron donating reactions	Respiratory_Complex_I	NAD(P)H-quinone oxidoreductase chain 5 (EC 1.6.5.2)	2	UniRef90_Q117X8_Flavin_reductase-like,_FMN-binding
P47K	OG_245	Cobalamin synthesis protein, P47K	Tery_0441;Tery_4617	COG0523	-	Membrane Transport	NA	Transport_of_Zinc	COG0523: Putative GTPases (G3E family)	2	UniRef90_A0A6P0TR88_GTP-binding_protein
metH	OG_361	Methionine synthase (EC 2.1.1.13) (5-methyltetrahydrofolate--homocysteine methyltransferase)	Tery_2492;Tery_1073	COG0646;COG1410	K00548	Amino Acids and Derivatives	Lysine, threonine, methionine, and cysteine	Methionine_Biosynthesis	5-methyltetrahydrofolate--homocysteine methyltransferase (EC 2.1.1.13)	2	UniRef90_Q116Y2_Methionine_synthase
metE	OG_555	5-methyltetrahydropteroyltriglutamate--homocysteine methyltransferase (EC 2.1.1.14) (Cobalamin-independent methionine synthase) (Methionine synthase, vitamin-B12 independent isozyme)	Tery_0847	COG0620	K00549	Amino Acids and Derivatives	Lysine, threonine, methionine, and cysteine	Methionine_Biosynthesis	5-methyltetrahydropteroyltriglutamate--homocysteine methyltransferase (EC 2.1.1.14)	2	UniRef90_Q117R7_5-methyltetrahydropteroyltriglutamate--homocysteine_methyltransferase
* In bold the 3 cytochrome oxidases counts were merged for the correlation analysis
